# Supplementary material for: Single-Cell Transcriptomic Landscape of Cervical Cancer Cell Lines Before and After Chemoradiotherapy
Source: Cells. 2026 Jan 8;15(2):115. doi: 10.3390/cells15020115 (PMC12839042; doi:10.3390/cells15020115)
Supplement: Supplementary file 1 [file cells-15-00115-s001.zip]

Archive with 1 entries (1 files):
- cells-4062518-supplementary.pdf
